# Supplementary material for: Long-Term Management of Post-Stroke Spasticity with Botulinum Toxin: A Retrospective Study
Source: Toxins (Basel). 2024 Sep 3;16(9):383. doi: 10.3390/toxins16090383 (PMC11436082; doi:10.3390/toxins16090383)
Supplement: Supplementary file 1 [file toxins-16-00383-s001.zip]

Archive with 1 entries (1 files):
- toxins-3164897-supplementary.pdf
